# Supplementary material for: Urinary L-FABP as an Early Biomarker for Pediatric Acute Kidney Injury Following Cardiac Surgery with Cardiopulmonary Bypass: A Systematic Review and Meta-Analysis
Source: Int J Mol Sci. 2024 Apr 30;25(9):4912. doi: 10.3390/ijms25094912 (PMC11084509; doi:10.3390/ijms25094912)
Supplement: Supplementary file 1 [file ijms-25-04912-s001.zip]

Archive with 1 entries (1 files):
- ijms-2969191-supplementary.pdf
